# Supplementary material for: Real-time PCR assay for detection and differentiation of Coccidioides immitis and Coccidioides posadasii from culture and clinical specimens
Source: PLoS Negl Trop Dis. 2021 Sep 16;15(9):e0009765. doi: 10.1371/journal.pntd.0009765 (PMC8486383; doi:10.1371/journal.pntd.0009765)
Supplement: S1 Table — Genomic DNA from pathogenic fungi both closely and distantly related to Coccidioides species were tested in duplicate. A few bacterial pathogens, usually associated with common respiratory diseases, were also included in specificity panel. DNA from none of the fungal or bacterial isolates yielded detectable fluorescence, and thus, confirming the high specificity of Coccidioides duplex real-time PCR assay. (XLSX) [file pntd.0009765.s002.xlsx]

## Sheet: Sheet1
S1 Table. Coccidioides duplex real-time PCR assay specificity
ISOLATE No.	ORGANISM	SOURCE	PRA2	CiC
-	NTC	-	NEGATIVE	NEGATIVE
Closely related mold species
M808	Blastomyces dermatitidis	MCC, NYSDOH*	NEGATIVE	NEGATIVE
M809	Blastomyces dermatitidis	MCC, NYSDOH	NEGATIVE	NEGATIVE
18461-12	Blastomyces dermatitidis	MCC, NYSDOH	NEGATIVE	NEGATIVE
20694-12	Histoplasma capsulatum	MCC, NYSDOH	NEGATIVE	NEGATIVE
22276-12	Histoplasma capsulatum	MCC, NYSDOH	NEGATIVE	NEGATIVE
M109	Sporothrix schenckii	MCC, NYSDOH	NEGATIVE	NEGATIVE
K10	Sporothrix schenckii	MCC, NYSDOH	NEGATIVE	NEGATIVE
12998-12	Chrysosporium sp.	MCC, NYSDOH	NEGATIVE	NEGATIVE
M1512 (K25)	Chrysosporium sp.	MCC, NYSDOH	NEGATIVE	NEGATIVE
M1542 (K33)	Paracoccidioides bransiliensis	PHL, U.K.**	NEGATIVE	NEGATIVE
Distantly related mold species
17452-12	Trichophyton rubrum	MCC, NYSDOH	NEGATIVE	NEGATIVE
K2	Trichophyton mentagrophyte	MCC, NYSDOH	NEGATIVE	NEGATIVE
19616-12	Trichophyton interdigitale	MCC, NYSDOH	NEGATIVE	NEGATIVE
K3	Microsporum gypseum	MCC, NYSDOH	NEGATIVE	NEGATIVE
1304101	Geomyces pannorum	MCC, NYSDOH	NEGATIVE	NEGATIVE
K5	Geomyces destructans	MCC, NYSDOH	NEGATIVE	NEGATIVE
16341-12	Aspergillus fumigatus	MCC, NYSDOH	NEGATIVE	NEGATIVE
15817-12	Aspergillus versicolor	MCC, NYSDOH	NEGATIVE	NEGATIVE
15822-12	Aspergillus terreus	MCC, NYSDOH	NEGATIVE	NEGATIVE
13071-12	Aspergillus nidulans	MCC, NYSDOH	NEGATIVE	NEGATIVE
12745-12	Wangiella dermatitidis	MCC, NYSDOH	NEGATIVE	NEGATIVE
10461-12	Penicillium pururogenm	MCC, NYSDOH	NEGATIVE	NEGATIVE
13041-12	Penicillium funiculosum	MCC, NYSDOH	NEGATIVE	NEGATIVE
13446-12	Fusarium spp	MCC, NYSDOH	NEGATIVE	NEGATIVE
M831 (K12)	Epidermophyton floccosum	MCC, NYSDOH	NEGATIVE	NEGATIVE
Distantly related yeast species
NIH444	Cryptococcus gattii	ATCC90028	NEGATIVE	NEGATIVE
NIH12	C. neoformans var. neoformans	MCC, NYSDOH	NEGATIVE	NEGATIVE
H99	C. neoformans var. grubii	MYCC, NYSDOH	NEGATIVE	NEGATIVE
K16	C. albidus	MYCC, NYSDOH	NEGATIVE	NEGATIVE
M49 (K17)	Candida albicans	ATCC22019	NEGATIVE	NEGATIVE
K19	Candida tropicalis	ATCC750	NEGATIVE	NEGATIVE
K18	Candida parapsilosis	ATCC22019	NEGATIVE	NEGATIVE
K19	Candida tropicalis	ATCC750	NEGATIVE	NEGATIVE
M146	Candida krusei	ATCC6258	NEGATIVE	NEGATIVE
M165	Candida glabrata	MCC, NYSDOH	NEGATIVE	NEGATIVE
M157	Candida dubliniensis	MCC, NYSDOH	NEGATIVE	NEGATIVE
M277	Geotrichum candidum	MCC, NYSDOH	NEGATIVE	NEGATIVE
771-07	Trichosporon asahii	MCC, NYSDOH	NEGATIVE	NEGATIVE
M161 (K22)	Rhodotorula mucilaginosa	MCC, NYSDOH	NEGATIVE	NEGATIVE
M78 (K24)	Saccharomyces cerevisiae	MCC, NYSDOH	NEGATIVE	NEGATIVE
Bacterial Species
S-1	Mycoplasma pneumoniae	BCC, NYSDOH	NEGATIVE	NEGATIVE
S-2	Pseudomonas aeruginosa	BCC, NYSDOH	NEGATIVE	NEGATIVE
S-3	Nocardia farcinica	BCC, NYSDOH	NEGATIVE	NEGATIVE
S-4	Streptococcus pneumoniae	BCC, NYSDOH	NEGATIVE	NEGATIVE
C-735 (Co)	C. posadasii	MCC, NYSDOH	POSITIVE	NEGATIVE
MYC249-09 (Co)	C. immitis	MCC, NYSDOH	POSITIVE	POSITIVE
ATCC = American Type Culture Collection; MCC = Mycology Culture Collection, New York State Department of Health (NYSDOH); BCC = Bacterial Culture Collection (NYSDOH), PHL, U.K; Public Health Laboratory, United Kingdom
