# Supplementary material for: Real-time PCR assay for detection and differentiation of Coccidioides immitis and Coccidioides posadasii from culture and clinical specimens
Source: PLoS Negl Trop Dis. 2021 Sep 16;15(9):e0009765. doi: 10.1371/journal.pntd.0009765 (PMC8486383; doi:10.1371/journal.pntd.0009765)
Supplement: S2 Table — DNA was extracted from both fixed and unfixed human and animal primary specimens and subjected to diagnostic PCR and Coccidioides duplex real-time PCR assay. Results revealed the duplex real-time PCR assay was superior to conventional diagnostic PCR for the detection of C. immitis or C. posadasii from various sample types investigated. (XLSX) [file pntd.0009765.s003.xlsx]

## Sheet: Sheet1
S2 Table. Comparison of diagnostic and Coccidioides duplex real-time PCR assay for detection of Coccidioides DNA from primary human and animal specimens
Sample type	Source-case #	Culture	Histopathology	Diagnostic	Duplex Real-Time PCR		Final ID
				PCR (bp)
					Mean Ct	Mean Ct
					PRA2	CiC
Whole blood	Human - 1	Negative	ND	Negative	0	0
Tongue tissue (PB)	Human - 2	NA	Positive	Negative	0	0	Negative
Tongue tissue (PB)	Human - 2	NA	Positive	Negative	31.86	0	C. posadasii
Lung tissue (PB)	Human - 3	NA	ND	Negative	34.45	0	C. posadasii
Tissue (PB)	Human - 4	NA	ND	Negative	37.58	0	C. posadasii
Tissue (PB)	Human - 5	NA	ND	Negative	31.84	0	C. posadasii
Cerebrospinal fluid	Human - 6	Negative	ND	Negative	0	0	Negative
Cerebrospinal fluid	Human - 7	Negative	ND	Negative	0	0	Negative
Cerebrospinal fluid	Human - 8	Negative	ND	Negative	0	0	Negative
Pleural fluid	Human - 8	Negative	ND	Negative	0	0	Negative
Bone marrow	Human - 9	Negative	ND	Negative	0	0	Negative
Bone marrow	Human - 10	Negative	ND	Negative	0	0	Negative
Lung tissue	Human - 11	Negative	ND	Negative	0	0	Negative
Lung tissue	Human - 12	Negative	ND	Negative	0	0	Negative
Lung tissue	Human - 13	Negative	ND	Negative	0	0	Negative
Lung tissue	Human - 14	Negative	ND	Negative	0	0	Negative
Lung tissue	Human - 15	Negative	ND	Negative	0	0	Negative
Lung tissue	Human - 16	Negative	ND	Negative	0	0	Negative
Trachobronchial	Rhino - 1	NA	Positive	Negative	32.44	0	C. posadasii
lymph node (PB)
Left lung (PB)	Rhino - 1	NA	Positive	Negative	35.72	0	C. posadasii
Left liliac lymph	Rhino - 1	NA	Positive	Negative	36.86	0	C. posadasii
node (PB)
Left Supramammary	Rhino - 1	NA	Positive	Negative	34.82	0	C. posadasii
lymph node (PB)
Synoviam (PB)	Rhino - 1	NA	Positive	Negative	34.42	0	C. posadasii
RhMK cell vial 1	Monkey - 1	Positive	NA	114	18.56	0	C. posadasii
RhMK cell vial 2	Monkey - 1	Positive	NA	114	19.35	0	C. posadasii
RhMK cell vial 3	Monkey - 1	Positive	NA	114	22.15	0	C. posadasii
