# Supplementary material for: Real-time PCR assay for detection and differentiation of Coccidioides immitis and Coccidioides posadasii from culture and clinical specimens
Source: PLoS Negl Trop Dis. 2021 Sep 16;15(9):e0009765. doi: 10.1371/journal.pntd.0009765 (PMC8486383; doi:10.1371/journal.pntd.0009765)
Supplement: S3 Table — (A) Inter-assay reproducibility: DNA of varying concentrations from three isolates each of C. posadasii and C. immitis were tested in duplicate on 3 separate days. The Ct values obtained were consistent with % CV of <5%, which confirmed an excellent inter-assay reproducibility, (B) Intra-assay reproducibility: DNA samples from three isolates each of C. immitis and C. posadasii with varying concentrations were tested in triplicate on the same day on same plate in one run. The Ct values obtained were consistent with % CV of <5%, which confirmed an excellent intra-assay reproducibility. (XLSX) [file pntd.0009765.s004.xlsx]

## Sheet: Sheet1
S3 Table. Assay reproducibility of Coccidioides duplex real-time PCR assat
A. Inter-assay reproducibility
Organisms	Isolate	PRA2						CiC
	No. (ng/PCR rxn)	Day 1	Day 2	Day 3	Mean	SD	%CV	Day 1	Day 2	Day 3	Mean	SD	%CV
		Ct1/Ct2	Ct1/Ct2	Ct1/Ct2				Cy1/Ct2	Ct1/Ct2	Ct1/Ct2
C. immitis	13-7701(10)	22.61/22.78	22.67/22.80	22.05/21.98	22.48	0.371	1.65	22.04/21.96	21.60/21.91	22.59/22.20	22.05	0.33	1.49
	13-2789 (10)	23.81/23.65	23.31/23.53	23.94/23.85	23.68	0.234	0.99	22.04/21.96	22.99/23.17	22.54/22.78	22.58	0.497	2.19
	664-98 (0.1)	29.45/29.45	30.56/30.25	30.23/31.84	30.13	0.572	1.9	30.15/30.39	30.09/30.40	30.84/30.09	30.32	0.288	0.95
C. posadasii	14-1599 (100)	18.84/18.99	18.70/18.68	19.37/19.89	19.06	0.483	2.53	0	0	0	0	0	0
	13-2793 (10)	24.03/23.82	23.61/23.67	22.53/22.43	23.34	0.689	2.95	0	0	0	0	0	0
	13-4872 (1)	27.81/27.70	27.00/26.96	26.90/26.29	27.11	0.564	2.08	0	0	0	0	0	0
B. Intra-assay reproducibility
Organisms	Isolate	PRA2						CiC
	No. (ng/PCR rxn)	Ct1	Ct2	Ct3	Mean	SD	%CV	Ct1	Ct2	Ct3	Mean	SD	%CV
C. immitis	13-7701 (1)	24.81	24.52	24.44	24.59	0.195	0.791	24.66	24.6	24.68	24.64	0.042	0.169
	13-2789 (10)	22.55	22.66	22.58	22.58	0.07	0.311	22.49	22.43	22.54	22.48	0.055	0.245
	664-98 (0.1)	29.97	29.77	29.79	29.74	0.241	0.811	29.49	30.65	30.84	30.32	0.73	2.41
C. posadasii	14-1599 (100)	19.37	19.89	19.84	19.7	0.287	1.456	0	0	0
	13-2793 (10)	22.53	22.43	22.84	22.6	0.214	0.946	0	0	0
	13-4872 (1)	26.23	26.5	26.9	26.54	0.338	1.27	0	0	0
