# Supplementary material for: Real-time PCR assay for detection and differentiation of Coccidioides immitis and Coccidioides posadasii from culture and clinical specimens
Source: PLoS Negl Trop Dis. 2021 Sep 16;15(9):e0009765. doi: 10.1371/journal.pntd.0009765 (PMC8486383; doi:10.1371/journal.pntd.0009765)
Supplement: S4 Table — The assay’s precision was assessed using blinded panel with varying concentration of gDNA from 20 isolates each of C. posadassii and C. immitis, and 10 isolates of fungi other than Coccidioides spp. The duplex assay produced Ct values corresponding to input gDNA of either C. immitis or C. posadasii but not to other fungal species, confirming assay accuracy. (XLSX) [file pntd.0009765.s005.xlsx]

## Sheet: Sheet1
S4 Table. Blinded panel of Coccidioides duplex real-time PCR
Blinded No.	DNA ng/PCR reaction	PRA2		CiC		Interpretation	Mycology No
		Ct1	Ct2	Ct1	Ct2
1	1	0	0	0	0	Cryptococcus grubii	M1356
2	1	0	0	0	0	Penicillium spp	10461-12
3	1	0	0	0	0	Aspergillus fumigatus	16341-12
4	1	0	0	0	0	Trichophyton interdigitale	19616-12
5	1	0	0	0	0	Paracoccidioides brasiliensis	K34
6	10	0	0	0	0	Aspergillus versicolor	15817-12
7	10	0	0	0	0	Chrysosporium spp	12898-12
8	1	0	0	0	0	Sporothrix schenckii	M109
9	10	0	0	0	0	Histoplasma capsulatum	20694-12
10	1	0	0	0	0	Blastomyces dermatitidis	M809
11	1	27.13	27.15	0	0	Coccidioides posadasii	IDR12-6370
12	10	23.44	23.33	0	0	Coccidioides posadasii	IDR12-6062
13	10	22.27	22.02	0	0	Coccidioides posadasii	819-96
14	10	22.83	24.18	0	0	Coccidioides posadasii	801-04
15	1	25.27	26.12	0	0	Coccidioides posadasii	588-97
16	10	23.85	23.82	0	0	Coccidioides posadasii	750-95
17	10	23.19	24.49	0	0	Coccidioides posadasii	815-97
18	1	25.45	25.41	0	0	Coccidioides posadasii	IDR11-32674
19	10	22.68	22.88	0	0	Coccidioides posadasii	IDR11-32415
20	1	25.74	25.48	0	0	Coccidioides posadasii	IDR11-1613
21	10	23.13	23.66	0	0	Coccidioides posadasii	IDR11-5193
22	10	23.32	23.37	0	0	Coccidioides posadasii	IDR11-417
23	1	23.16	24	0	0	Coccidioides posadasii	IDR11-4299
24	10	22.4	23.1	21.07	21.76	Coccidioides immitis	131-96
25	1	24.2	25.41	22.95	23.93	Coccidioides immitis	MYC90247
26	0.1	29.18	29.24	28.41	28.78	Coccidioides immitis	MYC90245
27	0.01	31.54	31.55	31	31.32	Coccidioides immitis	MYC90244
28	1	25.66	25.71	25.05	25.02	Coccidioides immitis	MYC90243
29	1	24.11	24.14	23.39	23.51	Coccidioides immitis	MYC90242
30	10	21.45	21.16	20.21	19.98	Coccidioides immitis	MYC90246
31	0.1	28.79	28.49	27.82	27.72	Coccidioides immitis	MYC90251
32	10	22.8	23.6	21.5	22.27	Coccidioides immitis	MYC90250
33	0.1	29	29.01	28.12	28.36	Coccidioides immitis	669-98
34	10	23.3	23.97	22.03	22.68	Coccidioides immitis	667-98
35	10	18.66	18.55	17.24	17.19	Coccidioides immitis	MYC90249
36	10	20.73	20.7	19.54	19.53	Coccidioides immitis	MYC90249
37	10	21.96	21.79	20.73	20.52	Coccidioides immitis	MYC90248
38	0	0	0	0	0	Water	-
39	0.1	28.81	28.5	27.78	27.72	Coccidioides immitis	646-99
40	0.1	28.43	28.71	33.31	33.21	Coccidioides immitis	779-97
41	10	21.84	22.24	20.61	20.87	Coccidioides immitis	662-98
42	10	22.31	24.81	23.62	20.87	Coccidioides immitis	366-96
43	0.1	29.92	29.46	29.02	28.35	Coccidioides immitis	664-98
44	1	25.04	25.5	24.41	24.85	Coccidioides immitis	IDR11-21091
45	10	23.27	22.5	22.38	21.83	Coccidioides immitis	IDR11-8302
Co-Cp	0.1	30.52	30.54	0	0	Coccidioides posadasii	C-735
Co-Ci	0.1	29.51	29.32	30.39	30.39	Coccidioides immitis	MYC249-09
