# Supplementary material for: Real-time PCR assay for detection and differentiation of Coccidioides immitis and Coccidioides posadasii from culture and clinical specimens
Source: PLoS Negl Trop Dis. 2021 Sep 16;15(9):e0009765. doi: 10.1371/journal.pntd.0009765 (PMC8486383; doi:10.1371/journal.pntd.0009765)
Supplement: S5 Table — Genomic DNA from 17 C. immitis isolates, received from California Department of Public Health, were evaluated by conventional diagnostic and duplex Coccidioides real-time PCR assay. Of 17 isolates, 13 were confirmed as C. immitis and four as C. posadasii by both assays, further confirming the utility of these assays for culture identification of both these species. (XLSX) [file pntd.0009765.s006.xlsx]

## Sheet: Sheet1
S5 Table. Diagnostic PCR and Coccidioides duplex real-time PCR testing of Coccidioides isolates from California
		Diagnostic PCR (size in bp)	Duplex Real-Time PCR
No.	Initial identification		Mean Ct (Cy5)	Mean Ct (FAM)	Final Interpretation
497-97	C. immitis	200	24.33	31.09	C. immitis
498-97	C. immitis	114	20.19	0	C. posadassii
662-98	C. immitis	200	23.02	22.25	C. immitis
664-98	C. immitis	200	32.24	32.61	C. immitis
665-98	C. immitis	114	24.74	0	C. posadassii
666-98	C. immitis	114	18.76	0	C. posadassii
667-98	C. immitis	200	29.8	28.66	C. immitis
669-98	C. immitis	114	27	0	C. posadassii
243-09	C. immitis	200	18.56	19.98	C. immitis
244-09	C. immitis	200	28.59	30.18	C. immitis
245-09	C. immitis	200	26.2	27.6	C. immitis
246-09	C. immitis	200	21.81	20.87	C. immitis
247-09	C. immitis	200	25.17	25.81	C. immitis
248-09	C. immitis	200	36.08	37.73	C. immitis
249-09	C. immitis	200	17.62	17.73	C. immitis
250-09	C. immitis	200	19.92	21.28	C. immitis
251-09	C. immitis	200	22.95	21.74	C. immitis
