# Supplementary material for: Real-time PCR assay for detection and differentiation of Coccidioides immitis and Coccidioides posadasii from culture and clinical specimens
Source: PLoS Negl Trop Dis. 2021 Sep 16;15(9):e0009765. doi: 10.1371/journal.pntd.0009765 (PMC8486383; doi:10.1371/journal.pntd.0009765)
Supplement: S6 Table — DNA extracted from 15 residual CSF and pleural fluid samples, which were positive by serology tests (immunodiffusion & complement fixation), were tested by Coccidioides duplex real-time PCR assay. Of these samples, only two were positive for C. posadasii DNA by real-time PCR, suggesting a possible low correlation with the serology tests. (XLSX) [file pntd.0009765.s007.xlsx]

## Sheet: Sheet1
S6 Table. Evaluation of archived CSF and pleural fluid samples by Coccidioides duplex real time PCR assay
Sample ID	Serology Test Results			Duplex real-time PCR Test Results
	Immuno-diffusion	Complement-	Interpretation	Mean Ct (PRA2)	Mean Ct	Bicoid Ct	Interpretation
		Fixation			(CiC)
C15	IgG	01:02:00	POSITIVE	Undet	Undet	25.93	NEGATIVE
C16	IgG	01:16:00	POSITIVE	Undet	Undet	23.79	NEGATIVE
C18	IgG	01:04:00	POSITIVE	Undet	Undet	24.92	NEGATIVE
C26	IgG	01:16:00	POSITIVE	Undet	Undet	24.23	NEGATIVE
C43	IgG	0.130556	POSITIVE	Undet	Undet	23.63	NEGATIVE
C49	IgG	01:32:00	POSITIVE	Undet	Undet	23.62	NEGATIVE
P6	IgM	Negative	NEGATIVE	Undet	Undet	23.94	NEGATIVE
P10	IgG	Negative	NEGATIVE	Undet	Undet	24.97	NEGATIVE
P12	IgG, IgM	01:16:00	POSITIVE	Undet	Undet	23.88	NEGATIVE
P18	IgG, IgM	Negative	NEGATIVE	Undet	Undet	24.2	NEGATIVE
P25	IgG, IgM	01:08:00	POSITIVE	37.93#	Undet	26.42	POSITIVE
							(C. posadasii)
P31	IgG	Negative	NEGATIVE	Undet	Undet	23.57	NEGATIVE
P36	IgM	Negative	NEGATIVE	36.89	Undet	23.65	POSITIVE
							(C. posadasii)
P39	IgG	Negative	NEGATIVE	Undet	Undet	23.9	NEGATIVE
P43	IgG, IgM	01:04:00	POSITIVE	Undet	Undet	23.8	NEGATIVE
C = CSF; P = Plural Fluid
